# Supplementary material for: Forgetting in chimpanzees (Pan troglodytes): What is the role of interference?
Source: PLoS One. 2020 May 29;15(5):e0234004. doi: 10.1371/journal.pone.0234004 (PMC7259712; doi:10.1371/journal.pone.0234004)
Supplement: S1 Data — (XLSX) [file pone.0234004.s001.xlsx]

## Sheet: Experiment 1
subject	trial	type of trial	food location target	food location interference	target response	target	interference response	interference
eliquea	1	early interference	M	R	M	1	M	0
eliquea	2	late interference	R	L	M	0	L	1
eliquea	3	control	M		M	1
eliquea	4	control	R		M	0
eliquea	5	early interference	L	R	M	0	R	1
eliquea	6	late interference	M	L	R	0	M	0
cola	1	control	M			0
cola	2	late interference	L	R	M	0	R	1
cola	3	early interference	R	M	R	1	R	0
cola	4	late interference	M	R	M	1	R	1
cola	5	control	L		L	1
cola	6	early interference	R	L	M	0	R	0
talian	1	late interference	R	L	R	1	M	0
talian	2	early interference	L	M	R	0	R	0
talian	3	Control	M		R	0
talian	4	Early interference	L	R	M	0	R	1
talian	5	Control	R		R	1
talian	6	Late interference	M	R	R	0	R	1
quimerga	1	control	M		M	1
quimerga	2	late interference	L	R	M	0	R	1
quimerga	3	early interference	R	M	R	1	R	0
quimerga	4	late interference	M	R	R	0	R	1
quimerga	5	control	L		R	0
quimerga	6	early interference	R	L	R	1	L	1
castro	1	early interference	M	R	M	1	R	1
castro	2	late interference	R	L	M	0	L	1
castro	3	control	M		L	0
castro	4	control	R		R	1
castro	5	early interference	L	R	M	0	R	1
castro	6	late interference	M	L	M	1	M	0
Tchimaka	1	control	L		L	1
Tchimaka	2	early interference	M	R	L	0	M	0
Tchimaka	3	late interference	M	L	M	1	M	0
Tchimaka	4	late	R	M	L	0	M	1
Tchimaka	5	control	M		M	1
Tchimaka	6	early interference	L	R	L	1	M	0
Limana	1	early interference	R	L	L	0	R	0
Limana	2	Late interference	M	R	L	0	R	1
Limana	3	Control	L		L	1
Limana	4	Late interference	R	M	L	0	M	1
Limana	5	Early interference	M	L	M	1	R	0
Limana	6	Control	L		L	1
Lounana	1	late interference	R	L	R	1	L	1
Lounana	2	early interference	L	M	M	0	L	0
Lounana	3	control	M		M	1
Lounana	4	early interference	L	R	M	0	M	0
Lounana	5	control	R		L	0
Lounana	6	late interference	M	R	M	1	R	1
Diva	1	control	L		M	0
Diva	2	late interference	M	R	L	0	R	1
Diva	3	early interference	M	L	L	0	M	0
Diva	4	late interference	R	M	L	0	M	1
Diva	5	control	M		M	1
Diva	6	early interference	L	R	R	0	R	1
Willy	1	early interference	R	L	L	0	L	1
Willy	2	late interference	M	R	R	0	l	0
Willy	3	control	L		R	0
Willy	4	late	R	M	L	0	R	0
Willy	5	early interference	M	L	L	0	L	1
Willy	6	control	L		L	1
chibiumga	1	early interference	M	R	L	0	R	1
chibiumga	2	late interference	R	L	R	1	L	1
chibiumga	3	control	L		L	1
chibiumga	4	control	R		M	0
chibiumga	5	early interference	L	R	L	1	M	0
chibiumga	6	late interference	M	L	L	0	L	1
cilao	1	control	M		M	1
cilao	2	late interference	L	R	L	1	R	1
cilao	3	early interference	R	M	M	0	M	1
cilao	4	late interference	M	R	M	1	R	1
cilao	5	control	L		L	1
cilao	6	early interference	R	L	L	0	M	0
luke	1	late interference	R	L	M	0	M	0
luke	2	early interference	L	M	L	1	R	0
luke	3	control	M		R	0
luke	4	early interference	L	R	M	0	R	1
luke	5	control	R			0
luke	6	late interference	M	R	R	0	R	1
Chibanga	1	late interference	M	R	M	1	R	1
Chibanga	2	early interference	R	L	M	0	M	0
Chibanga	3	late interference	L	R	R	0	M	0
Chibanga	4	control	M		M	1
Chibanga	5	control	L		L	0
Chibanga	6	early interference	M	L	R	0	M	0
Tshere	1	control	R		R	1
Tshere	2	early interference	R	M	R	1	R	0
Tshere	3	control	M		R	0
Tshere	4	late interference	L	R	R	0	R	1
Tshere	5	eArly interference	M	L	M	1	L	1
Tshere	6	late	L	M	L	1	M	1
koyamba	1	early interference	M	L	L	0	L	1
koyamba	2	control	R		M	0
koyamba	3	late interference	L	M	M	0	L	0
koyamba	4	late interference	M	R	R	0		0
koyamba	5	early interference	R	M	M	0		0
koyamba	6	control	L		R	0
makasi	1	late interference	R	L	M	0	R	0
makasi	2	early interference	L	M	M	0	M	1
makasi	3	control	M		M	1
makasi	4	early interference	L	R	M	0	L	0
makasi	5	control	R		R	1
makasi	6	late interference	M	R	R	0	R	1
liquale	1	control	L		L	1
liquale	2	early interference	M	R	M	1	M	0
liquale	3	late interference	M	L	M	1	M	0
liquale	4	late interference	R	M	R	1	M	1
liquale	5	control	R		R	1
liquale	6	early interference	L	R	M	0	M	0
ticky	1	early interference	R	L	M	0	M	0
ticky	2	late interference	L	R	R	0	L	0
ticky	3	control	L		M	0
ticky	4	late interference	R	M	R	1	R	0
ticky	5	early interference	M	L	M	1	M	0
ticky	6	control	M		L	0
kauka	1	control	R		R	1
kauka	2	late interference	M	R	R	0	R	1
kauka	3	late interference	L	M	M	0	M	1
kauka	4	early interference	R	L	M	0	L	1
kauka	5	control	L			0
kauka	6	early interference	M	R	R	0	L	0
golfi	1	early interference	M	L	L	0	L	1
golfi	2	control	R		L	0
golfi	3	early interference	R	M	M	0	M	1
golfi	4	late interference	M	L	R	0	L	1
golfi	5	late interference	L	R	M	0	M	0
golfi	6	control	L		L	1
funnytuele	1	late interference	R	L	R	1	M	0
funnytuele	2	early interference	R	M	R	1	M	1
funnytuele	3	control	L			0
funnytuele	4	early interference	R	M	M	0	M	1
funnytuele	5	late interference	L	R	R	0	R	1
funnytuele	6	control	M		M	1
liki	1	early interference	M	R	R	0	M	0
liki	2	late interference	R	L	R	1	L	1
liki	3	control	M		M	1
liki	4	control	R		R	1
liki	5	early interference	L	R	M	0	R	1
liki	6	late interference	M	L	L	0	L	1
mvoliti	1	control	M		M	1
mvoliti	2	late interference	L	R	m	0	m	0
mvoliti	3	early interference	R	M	L	0	M	1
mvoliti	4	late interference	M	R	M	1	R	1
mvoliti	5	control	L		M	0
mvoliti	6	early interference	R	L	L	0	M	0
ngoro	1	early interference	L	M	M	0	R	0
ngoro	2	control	R		M	0
ngoro	3	early interference	L	R	L	1	R	1
ngoro	4	control	L		L	1
ngoro	5	late interference	M	L	L	0	L	1
ngoro	6	late interference	M	R	M	1	R	1
Poungue	1	late interference	R	L	R	1	L	1
Poungue	2	early interference	L	M	M	0	M	1
Poungue	3	control	R		M	0
Poungue	4	early interference	L	M	M	0	L	0
Poungue	5	control	M		M	1
Poungue	6	late interference	R	L	M	0	M	0
Manissa	1	control	L		L	1
Manissa	2	early interference	M	R	L	0	M	0
Manissa	3	late interference	M	L	M	1	L	1
Manissa	4	late interference	R	M	M	0	R	0
Manissa	5	control	R		R	1
Manissa	6	early interference	L	R	M	0	M	0
yanko	1	early interference	R	L	R	1	M	0
yanko	2	late interference	L	R	R	0	R	1
yanko	3	control	L		M	1
yanko	4	late interference	R	M	M	0	M	1
yanko	5	early interference	M	L	R	0	L	1
yanko	6	control	M		L	0
isabel	1	late interference	R	L	L	0	R	0
isabel	2	early interference	L	M	L	1	L	0
isabel	3	control	M		M	1
isabel	4	early interference	L	R	M	0	R	1
isabel	5	control	R		R	1
isabel	6	late interference	M	R	L	0	R	1
Nguga	1	early interference	R	L	M	0	L	1
Nguga	2	late interference	L	R	L	1	R	1
Nguga	3	control	L		L	1
Nguga	4	late interference	R	M	m	0	M	1
Nguga	5	early interference	M	L	M	1	M	0
Nguga	6	control	M		M	1

## Sheet: Experiment 2
subject	trial	type of trial	food location target	food location interference	target	target response	interference	interference response
chimpy	1	control	L		L	1
chimpy	2	early interference	M	L	L	0	L	1
chimpy	3	late interference	R	M	M	0	M	1
chimpy	4	control	R		R	1
chimpy	5	late interference	M	L	R	0	M	0
chimpy	6	early interference	L	R	M	0	M	0
petit prince	1	early interference	R	M	M	0	M	1
petit prince	2	control	M		R	0
petit prince	3	late interference	L	R	R	0	R	1
petit prince	4	control	L		L	1
petit prince	5	early interference	M	R	M	1	M	0
petit prince	6	late interference	R	L	M	0	L	1
wolo	1	late interference	M	R	M	1	M	0
wolo	2	early interference	L	M	L	1	R	0
wolo	3	late interference	L	R	L	1	R	1
wolo	4	control	M		L	0
wolo	5	early interference	R	L	M	0	L	1
wolo	6	control	R		M	0
KOLA	1	Late interference	R	M	R	1	M	1
KOLA	2	Control	M		M	1
KOLA	3	Late interference	L	R	L	1	R	1
KOLA	4	Early interference	R	L	R	1	R	0
KOLA	5	Control	R		R	1
KOLA	6	Early interference	M	L	R	0	L	1
CHIMAKA	1	Control	M		M	1
CHIMAKA	2	Late interference	R	L	R	1	L	1
CHIMAKA	3	Early interference	L	M	L	1	M	1
CHIMAKA	4	Control	R		R	1
CHIMAKA	5	Early interference	M	R	M	1	R	1
CHIMAKA	6	Late interference	L	R	L	1	R	1
PETIT PER	1	Early interference	L	R	L	1	L	0
PETIT PER	2	Late interference	M	L	M	1	L	1
PETIT PER	3	Late interference	R	M	R	1	M	1
PETIT PER	4	Control	L		L	1
PETIT PER	5	Control	M		M	1
PETIT PER	6	Early interference	R	M	M	0	L	0
TABISH	1	control	L		M	0
TABISH	2	early interference	M	L	M	1	L	1
TABISH	3	late interference	R	M	R	1	M	1
TABISH	4	control	R		R	1
TABISH	5	late interference	M	L	M	1	L	1
TABISH	6	early interference	L	R	L	1	R	1
LUFUMBO	1	early interference	R	M	M	0	M	1
LUFUMBO	2	control	M		M	1
LUFUMBO	3	late interference	L	R	L	1	L	0
LUFUMBO	4	control	L		L	1
LUFUMBO	5	early interference	M	R	M	1	L	0
LUFUMBO	6	late interference	R	L	M	0	L	1
TYMNY	1	late interference	M	R	R	0	R	1
TYMNY	2	early interference	L	M	L	1	M	1
TYMNY	3	late interference	L	R	L	1	R	1
TYMNY	4	control	M		M	0
TYMNY	5	early interference	R	L	L	0	L	1
TYMNY	6	control	R		R	1
TALIAN	1	Late interference	R	M	R	1	R	0
TALIAN	2	Control	M		M	1
TALIAN	3	Late interference	L	R	L	1	R	1
TALIAN	4	Early interference	R	L	R	1	L	1
TALIAN	5	Control	R		R	1
TALIAN	6	Early interference	M	L	R	0	L	1
LOWLOW	1	Control	M		M	1
LOWLOW	2	Late interference	R	L	R	1	L	1
LOWLOW	3	Early interference	L	M	L	1	M	1
LOWLOW	4	Control	R		L	0
LOWLOW	5	Early interference	M	R	M	1	M	0
LOWLOW	6	Late interference	L	R	M	0	M	0
KEFAN	1	Early interference	L	R	L	1	L	0
KEFAN	2	Late interference	M	L	M	1	L	1
KEFAN	3	Late interference	R	M	M	0	M	1
KEFAN	4	Control	L		L	1
KEFAN	5	Control	M		M	1
KEFAN	6	Early interference	R	M	M	0	L	0
TAMBIKISA	1	control	L		L	1
TAMBIKISA	2	early interference	M	L	L	0	L	1
TAMBIKISA	3	late interference	R	M	R	1	M	1
TAMBIKISA	4	control	R		R	1
TAMBIKISA	5	late interference	M	L	M	1	L	1
TAMBIKISA	6	early interference	L	R	L	1	R	1
TCHIBANGA	1	early interference	R	M	R	1	L	0
TCHIBANGA	2	control	M		M	1
TCHIBANGA	3	late interference	L	R	M	0	R	1
TCHIBANGA	4	control	L		L	1
TCHIBANGA	5	early interference	M	R	M	1	R	1
TCHIBANGA	6	late interference	R	L	R	1	M	0
MANISA	1	late interference	M	R	M	1	R	1
MANISA	2	early interference	L	M	L	1	R	1
MANISA	3	late interference	L	R	L	1	R	1
MANISA	4	control	M		M	1
MANISA	5	early interference	R	L	M	0	L	1
MANISA	6	control	R		R	1
MOTAMBO	1	Late interference	R	M	R	1	M	1
MOTAMBO	2	Control	M		M	1
MOTAMBO	3	Late interference	L	R	L	1	R	1
MOTAMBO	4	Early interference	R	L	L	0	M	0
MOTAMBO	5	Control	R		M	0
MOTAMBO	6	Early interference	M	L	M	1	M	0
OUBAND/OUND	1	Control	M		M	1
OUBAND/OUND	2	Late interference	R	L	M	0	L	1
OUBAND/OUND	3	Early interference	L	M	L	0	M	1
OUBAND/OUND	4	Control	R		R	1
OUBAND/OUND	5	Early interference	M	R	R	0	M	0
OUBAND/OUND	6	Late interference	L	R	M	0	M	0
TCHIBINGINA	1	Early interference	L	R	L	1	R	1
TCHIBINGINA	2	Late interference	M	L	M	0	L	1
TCHIBINGINA	3	Late interference	R	M	M	0	L	0
TCHIBINGINA	4	Control	L		L	1
TCHIBINGINA	5	Control	M		M	1
TCHIBINGINA	6	Early interference	R	M	R	1	M	1
ISABEL	1	control	L		L	1
ISABEL	2	early interference	M	L	M	1	L	1
ISABEL	3	late interference	R	M	L	0	L	0
ISABEL	4	control	R		R	1
ISABEL	5	late interference	M	L	M	1	L	1
ISABEL	6	early interference	L	R	M	0	R	1
KIMENGA	1	early interference	R	M	R	1	M	1
KIMENGA	2	control	M		M	1
KIMENGA	3	late interference	L	R	M	0	M	0
KIMENGA	4	control	L		L	1
KIMENGA	5	early interference	M	R	L	0	M	0
KIMENGA	6	late interference	R	L	R	1	M	0
POUNGO	1	late interference	M	R	M	1	R	1
POUNGO	2	early interference	L	M	L	1	L	0
POUNGO	3	late interference	L	R	L	1	M	0
POUNGO	4	control	M		L	0
POUNGO	5	early interference	R	L	L	0	R	0
POUNGO	6	control	R		M	0
MONA	1	Late interference	R	M	R	1	M	1
MONA	2	Control	M		L	0
MONA	3	Late interference	L	R	L	1	R	1
MONA	4	Early interference	R	L	M	0	L	1
MONA	5	Control	R		R	1
MONA	6	Early interference	M	L	L	0	L	1
NGORO	1	Control	M		M	1
NGORO	2	Late interference	R	L	M	0	L	1
NGORO	3	Early interference	L	M	M	0	L	0
NGORO	4	Control	R		M	0
NGORO	5	Early interference	M	R	M	1	R	1
NGORO	6	Late interference	L	R	L	1	R	1
LIKUOLA	1	Early interference	L	R	L	1	R	1
LIKUOLA	2	Late interference	M	L	L	0	M	0
LIKUOLA	3	Late interference	R	M	M	0	L	0
LIKUOLA	4	Control	L		L	1
LIKUOLA	5	Control	M		M	1
LIKUOLA	6	Early interference	R	M	M	0	L	0
YANKO	1	control	L		L	1
YANKO	2	early interference	M	L	M	1	L	1
YANKO	3	late interference	R	M	M	0	L	0
YANKO	4	control	R		R	1
YANKO	5	late interference	M	L	R	0	L	1
YANKO	6	early interference	L	R	M	0	L	0
MOUNDELE	1	early interference	R	M	M	0	L	0
MOUNDELE	2	control	M		M	1
MOUNDELE	3	late interference	L	R	M	0	L	0
MOUNDELE	4	control	L		L	1
MOUNDELE	5	early interference	M	R	L	0	M	0
MOUNDELE	6	late interference	R	L	R	0	L	1
LEKI	1	late interference	M	R	R	0	R	1
LEKI	2	early interference	L	M	M	0	M	1
LEKI	3	late interference	L	R	M	0	R	1
LEKI	4	control	M		M	1
LEKI	5	early interference	R	L	R	1	M	0
LEKI	6	control	R		R	1
MBEBO	1	Late interference	R	M	M	0	L	0
MBEBO	2	Control	L		M	0
MBEBO	3	Late interference	L	R	M	0	R	1
MBEBO	4	Early interference	R	L	L	0	R	0
MBEBO	5	Control	R		M	0
MBEBO	6	Early interference	M	L	M	1	R	0
MKAZI	1	Control	M		M	1
MKAZI	2	Late interference	R	L	M	0	L	1
MKAZI	3	Early interference	L	M	M	0	L	0
MKAZI	4	Control	R		R	1
MKAZI	5	Early interference	M	R	R	0	R	1
MKAZI	6	Late interference	L	R	L	1	R	1
KUDIA	1	Early interference	L	R	L	1	L	0
KUDIA	2	Late interference	M	L	L	0	L	1
KUDIA	3	Late interference	R	M	R	0	M	0
KUDIA	4	Control	L		L	1
KUDIA	5	Control	M		M	0
KUDIA	6	Early interference	R	M	M	0	L	0
